# Supplementary material for: Uptake, Engagement and Acceptance, Barriers and Facilitators of a Text Messaging Intervention for Postnatal Care of Mother and Child in India—A Mixed Methods Feasibility Study
Source: Int J Environ Res Public Health. 2022 Jul 22;19(15):8914. doi: 10.3390/ijerph19158914 (PMC9329952; doi:10.3390/ijerph19158914)
Supplement: Supplementary file 1 [file ijerph-19-08914-s001.zip]

Archive with 1 entries (1 files):
- ijerph-1683082-supplementary.pdf
